# Supplementary material for: Application of Indigenous Rhizospheric Microorganisms and Local Compost as Enhancers of Lettuce Growth, Development, and Salt Stress Tolerance
Source: Microorganisms. 2022 Aug 11;10(8):1625. doi: 10.3390/microorganisms10081625 (PMC9416567; doi:10.3390/microorganisms10081625)
Supplement: Supplementary file 1 [file microorganisms-10-01625-s001.zip]

Archive with 1 entries (1 files):
- microorganisms-1846612-supplementary.pdf
